# Supplementary material for: Impact of 25 Years of Mobile Health Tools for Pain Management in Patients With Chronic Musculoskeletal Pain: Systematic Review
Source: J Med Internet Res. 2024 Aug 16;26:e59358. doi: 10.2196/59358 (PMC11364951; doi:10.2196/59358)
Supplement: Multimedia Appendix 7 [file jmir_v26i1e59358_app7.xlsx]

## Sheet: Sheet1
Reference	Year	Country	Study design	mHealth type	Targeting population	Sample size	Follow-up duration	intervention group (N)	control group (N)	primary outcome	Secondary outcome	Other outcomes	summary
Pach et al [68]	2022	Germany	RCT	Mobile App	Patients with chronic neck pain (CNP)	220	6 months	To practice app-based relaxation exercises (n=110)	Usual care and app for data entry only (n=110)	Mean neck pain intensity during the first 3 months	Neck pain based on weekly measurements, pain acceptance, neck pain–related stress, sick-leave days, pain medication intake, and adherence		The study app did not effectively reduce chronic neck pain or keep the participants engaged in exercising in a self-care setting.
Yamamoto et al [104]	2022	Japan	Pilot study	Mobile App	Patients with knee osteoarthritis (KOA)	20	12 weeks	Participants performed the exercises using the application for 12 weeks	NA	Adherence rates (the total number of exercise days/84 × 100%) and the number of special ideogrammatic icons on the home screen calendar.	Satisfaction, Japanese knee osteoarthritis measure (JKOM) score, short physical performance battery (SPPB) score, knee extension muscle strength (Nm/kg) and short test battery (STB) for locomotive syndrome (LS)		The adherence rate to the application was over 80%. Participants with knee osteoarthritis showed almost full satisfaction, reduced pain, and improved physical ability. Therefore, the use of this application provided a safe exercise program and maintained the exercise motivation of participants. Thus, it may be useful for unsupervised home exercise.
Selter et al [84]	2018	United States	Cohort	Mobile App	patients with CLBP	93	3 months	mHealth-based 3-month physical therapy program (Limbr) and received a mobile phone app suite free of charge to monitor and manage their CLBP.	NA	1. Patient engagement using three outcome variables: (1) the frequency of interactions across the visual self-reports, (2) a binary outcome representing at least one viewing of the physical therapy videos versus none watched, and (3) the frequency of messages to the health coach. 2. Patient-Perceived Utility of Limbr by web-based survey			Engagement among participants who completed the Limbr program was high, and program utility was rated positively by most respondents. Your Activities of Daily Living was significantly associated with ODI scores, supporting the validity of this novel tool.
Vad et al [101]	2022	United States	Cohort	Mobile App	Patients with axial CLBP	75	3 months	The Back Rx app	NA	Back pain evaluated using the visual analog scale (VAS) for pain	Patient's functionality, the weekly pain medication intake	Patients’ adherence to the app, and the patients´ satisfaction rate.	The Back Rx app decreased pain and increased function in patients with discogenic axial CLBP compared to their baseline status.
Toelle et al [99]	2019	Germany	RCT	Mobile App	Patients with non-specific low back pain	101	3 months	The Kaia App (n=53)	Control treatment consisted of six individual physiotherapy sessions over 6 weeks and high-quality online education (n=48)	Pain symptoms, pain intensity	Functional ability and wellbeing (Hannover Functional Ability Questionnaire HFAQ), Graded Chronic Pain Scale (Graded Chronic Pain Scale GCPS), response rate	Concomitant pain medication, Kaia App activity, adherence	Our results indicate that the Kaia App as a multidisciplinary back pain app is an effective treatment in LBP patients and is superior to physiotherapy in combination with online education.
Dasa et al [42]	2022	United States	RCT	Mobile App	Patients with KOA	29	14 weeks	“Active NMES”: home-based NMES (two 20-minute daily sessions, 5 d/wk) with either the original device (n=21)	“Sham NMES”: home-based NMES (two 20-minute daily sessions, 5 d/wk) with a low-voltage version (n=8)	Patient-reported outcome measures included VAS, WOMAC,36 and a 7-point Patient Global Impression of Change (PGIC)		Patient's satisfaction	Applying NMES therapy for an additional 14 weeks (totaling 26 weeks) resulted in notable and clinically meaningful pain relief when patients were fully compliant with NMES.
Kurtz et al [55]	2022	Korea	Questionnaire	Mobile App	Patients with hip OA and/or total hip arthroplasty (THA)	97	NA	NA	NA	Willingness and adherence			we found that THA patients were highly receptive to using wearable technology in their treatments. Nonoperative OA hip patients were generally unreceptive to using smart technologies, with the exception of smartphone applications. This information may be useful as utilization of these technologies for patient care continues to evolve.
Rughani et al [81]	2023	Norway	Cohort	Mobile App	Patients with CLBP	461	9 months	Usual care plus selfBACK app (n = 232)	Usual care (n = 229)	LBP-related disability (Roland–Morris Disability Questionnaire, RMDQ) over 9 months	Global perceived effect (GPE)/pain self-efficacy (PSEQ)/satisfaction/app engagement. Baseline depressive symptoms were measured using the patient health questionnaire (PHQ-8) and stress with the perceived stress scale (PSS).		The selfBACK app can improve outcomes even in those with high levels of depressive/stress symptoms and could be recommended for patients with LBP.
Pelle et al [71]	2021	Netherlands	Cohort	Mobile App	People withKOA and/or hip OA	214	6 months	Intervention group of an RCT examining the effectiveness of the dr. Bart app (n = 214)	NA	The effectiveness of the dr. Bart app	The usability of the app measured using the System Usability Scale questionnaire (SUS)	Association between the intensity of use of the app and health care utilisation (i.e., consultations in primary or secondary health care) and clinical outcomes (i.e., self-management behaviour, physical activity, health-related quality of life, illness perceptions, symptoms, pain, activities of daily living)	More than one-third of people with knee/hip OA who started using the app, continued to use it up to 26 weeks, though usability could be improved. Patients appear to have preferences for goals related to physical activity and nutrition, rather than for goals related to vitality and education. We found weak/no associations between the intensity of use of the dr. Bart app and health care utilisation…
Colomina et al [38]	2021	Spain	Cohort	Mobile app and monitor	Patients with OA undergoing primary hip or knee arthroplasty	69	3 months	mHealth-enabled Integrated care (IC) arm with a self-management app and a Fitbit Flex 2 digital activity tracker (n=39)	The usual care (UC) arm (n=30)	Intervention effectiveness (SF-12)	Use of health care resources after 6 months	Cost-effectiveness, based on the improvement in QoL relative to costs, assessed by means of the incremental cost-effectiveness ratio (ICER).	Chronic patients undergoing hip or knee arthroplasty can benefit from the implementation of patient-centered mHealth-enabled IC models aimed at empowering patients and facilitating transitions from specialized hospital care to primary care. Such models can reduce unplanned contacts with the health system and reduce overall health costs, proving to be cost-effective.
Rabbi et al [75]	2018	United States	Pilot study	Mobile App	Patients with CLBP	10	5 weeks	Intervention group received generic recommendations from an expert for 2 weeks+MyBehaviorCBP recommendations for next 2 weeks (n=10)	Control group received generic recommendations from an expert for 2 weeks (n=10)	Feasibility of MyBehaviorCBP, which was measured by 3 factors: use, acceptability, and early efficacy			In the pilot study, MyBehaviorCBP’s automated approach was found to have positive effects. Specifically, the recommendations were actualized more, and perceived to be easier to follow. To the best of our knowledge, this is the first time an automated approach has achieved preliminary success to promote physical activity in a chronic pain context. Further studies are needed to examine MyBehaviorCB…
Krkoska et al [54]	2023	Czech Republic	Pilot study	Mobile App	Patients with non-Specific CLBP	27	18 weeks	Mobile app use	NA	Adherence and effectiveness		Patient-oriented and functional outcomes	This model of rehabilitation programme should be used in clinical practice, as its adherence and effectiveness seem noticeable.
Neumann-Langen et al [65]	2023	Germany	Pilot study	Mobile app and wearable sensors	Patients undergoing primary total knee arthroplasty (TKA)	98	6 weeks	Mobile app and wearable sensors use during the postoperative course of primary total knee arthroplasty (n=98)	NA	No specific primary endpoint is defined due to the prospective nature of this study			The early results of this clinical and multicenter study emphasize that there is a high interest in and acceptance of digital solutions in patients’ treatment pathways. Motion sensor and smartphone applications support patients in early rehabilitation.
Tripuraneni et al [100]	2021	Mexico	RCT	Mobile app and wearable sensors	Patients undergoing primary total knee arthroplasty (TKA)	337	8 weeks	Study group with a 2-week preoperative exercise regimen followed by a 6-week postoperative exercise regimen (n=153)	Control group with formal physical therapy [PT]) (n=184)	Patient-reported outcome measures (PROMs) of knee injury and osteoarthritis outcome scores, joint replacement (KOOS, JR), and EuroQol five-dimension five-level (EQ-5D-5L) along with range of motion (ROM)	Manipulation rates	Compliance	Postoperative outcomes including manipulation under anesthesia, ROM, and PROMs were not different when a smartwatch paired with a self-directed PT mobile application was compared with traditional formal PT. Surgeons can consider this an appropriate alternative to traditional PT programs after TKA.
Thongtipmak et al [98]	2020	Thailand	RCT	Mobile App	Patients with non-specific neck pain	100	20 minutes	The treatment groupconducted the exercise program via smartphone application for 15–20 minutes (n = 50)	The control group rested for 20 minutes (n = 50)	Pain intensity, muscle tension, pressure pain threshold (PPT), and cervical range of motion (CROM)		Quantitative and qualitative feedback by an acceptability survey and open-ended questionnaires.	The immediate effects showed statistically significant improvements in pain intensity, muscle tension, PPT, and CROM in the treatment group in comparison to the control group. NeckProtector can be an alternative treatment for neck pain self-management via smartphone application among smartphone users with neck pain.
Rouzaud Laborde et al [80]	2021	United States	Pilot study	Mobile app and wearable sensors	Patients with KOA	28	2 weeks	Mobility monitoring (ROAMM) mobile app designed for smartwatches	NA	Satisfaction, usability, and compliance			Older adults with knee osteoarthritis positively rated the ROAMM smartwatch app and were generally satisfied with the device. The high compliance rates coupled with the willingness to participate in a long-term study suggest that the ROAMM app is a viable approach to remotely collecting health symptoms and behaviors for both research and clinical endeavors.
Biebl et al [35]	2020	Germany	Questionnaire	Mobile App	Patients with KOA and hip OA	127	NA	NA	NA	Attitudes of medical professionals toward app-based therapy			The study showed a high acceptance of app-based therapy for osteoarthritis, indicating a huge potential of this form of treatment to be applied, prescribed, and recommended by medical professionals. It was widely accepted that the content should reflect a multimodal therapy approach.
Bailey et al [29]	2020	United States	Cohort	Mobile App	Patients with chronic musculoskeletal pain (CMP)	10264	12 weeks	A 12-week remotedigital care program (DCP) available through a mobile app incorporating education, sensor-guided exercise therapy (ET), and behavioral health support with 1-on-1 remote health coaching	NA	Pain measured by the visual analog scale (VAS)	Engagement levels, program completion, program satisfaction, condition-specific pain measures, depression, anxiety, and work productivity.		These results support the efficacy and scalability of a DCP for chronic low back and knee pain in a large, diverse, real-world population. Participants demonstrated high completion and engagement rates and a significant positive relationship between engagement and pain reduction was identified, a finding that has not been previously demonstrated in a DCP.
Lin et al [61]	2019	United States	Pilot study	Mobile App	Patients with CLBP	18	4 weeks	A 4-week auricular point acupressure intervention	NA	Pain intensity, pain interference with daily activity, sleep quality score, and medication usage	Feasibility and usability	System Usability Scale and adherence
Lee et al [58]	2017	Korea	Cohort	Mobile App	Office Workers With Neck Pain	23	8 weeks	A self-classification algorithm implemented as a smartphone application, and conducted corresponding exercise programs (n=23)	NA	The visual analog scale (VAS), Neck Disability Index (NDI),	Medical Outcomes Study 36-Item Short-Form Health Survey (SF-36), Fear-Avoidance Beliefs Questionnaire (FABQ), and cervical ROM	Applicability outcomes included patient satisfaction and adherence	The smartphone-based exercise program with an embedded self-classification algorithm improves the pain intensity and perceived physical health of office workers with neck pain, although not enough to affect their mental and emotional states.
Peterson et al [72]	2018	United States	Case series	Mobile App	Patients with CLBP	3	12 months	NA	NA	Functional status was measured using the ODI, Low self-efficacy, Pain intensity ,		Adherence and feasibility	This case series describes the use of TR booster sessions and RPM in three patients with CLBP. The positive results suggest this approach may be helpful in improving long-term management of patients with CLBP but demand further investigation.
Hoogland et al [49]	2019	Netherlands	Cohort	Mobile app and monitor	OA patients undergoing total hip arthroplasty (THA)	30	6 months	12w home-based rehabilitation program driven by a tablet app and mobility monitoring (n=30)	NA	Feasibility and Patient Experience of a Home-Based Rehabilitation Program Driven by a Tablet App and Mobility Monitoring		Adherence	A home-based rehabilitation program driven by a tablet app and mobility monitoring seems feasible for THA patients. Adherence was good and patient experience was positive. The novel technology was well accepted. When the home-based rehabilitation program proves to be effective, it could be used as an alternative to formal physiotherapy.
Støme et al [92]	2019	Norway	Pilot study	Mobile App	OA patients	12	12 weeks	12-week mixed-mode goal achievement plan with digital support based on preset goals, self-monitoring and individual feedback (n=12)	NA	Utility and usability were assessed via 10 weekly questions and adherence by fulfilment of predetermined tasks.	Acceptability was measured as the perceived degree of goal achievement using a validated habit questionnaire scaled from 0 to 100.		The high levels of acceptability, usability and utility support the feasibility of the personalised application Vett as a viable goal achievement tool.
Crawford et al [41]	2021	United States	RCT	Mobile App	Patients undergo a unilateral primary THA	265	90 days	Treatment group were provided with a smartwatch and smartphone application(n=167)	Control group received the institution’s standard of care(n=198)	Physiotherapy (PT) use, THA complications, readmissions, emergency department/urgent care visits, and physician office visit		Satisfaction scores for the procedure and the smartphone-based care system group were also recorded.	The use of the smartphone care management system demonstrated similar early outcomes to those achieved using traditional care models, along with a significant decrease in PT use. Noninferiority was demonstrated with regard to complications, readmissions, and ED and urgent care visits. This technology allows patients to rehabilitate on a more flexible schedule and avoid unnecessary healthcare visi…
Lebleu et al [57]	2023	Belgium	Cohort	Mobile App	Patients with degenerative knee pain who utilized digital rehabilitation following TKA	127	1 year	The home-based digital intervention of exercise and education (n=127)	NA	The drop-out rate, complications and readmissions, PROMS, and satisfaction			personalized human-backed-up digital solutions can help to improve the rehabilitation journey of patients after TKA, lower healthcare-related costs by lowering the complication and readmission rate, and improve patient reported outcomes.
Yeh et al [106]	2022	United States	Pilot study	Mobile App	Patients with CMP	37	1 month	Self-guided auricular point acupressure smartphone app (mAPA) instructed virtually on APA protocol in an approximately 15 min session (n = 14)	The in-person mAPA group received in-person APA training at the recruitment site for a similar timeframe (n = 12); the waitlisted education-enhanced control group(n = 11)	Physical function and pain intensity		Adherence, satisfaction, Qualitative Findings	The study findings indicate that participants effectively learned APA using a smartphone app, whether they were self-guided or received in-person training. They were able to self-administer APA to successfully manage their pain. Participants found APA to be valuable in their pain self-management and expressed satisfaction with the intervention using the app.
Kerckhove et al [52]	2022	France	Pilot study	Mobile App	Patients with chronic pain	105	3 months	Regular self-monitoring using an mHealth app (n=105)	NA	Feasibility and acceptability	Satisfaction surveys from both patients and physicians.		This work demonstrates that eDOL is highly feasible and acceptable for both patients with chronic pain and their physicians. It also shows that such a tool can integrate many parameters to ensure the detailed characterization of patients for future research works and pain management.
Kravitz et al [53]	2018	United States	RCT	Mobile App	Patients with CMP	215	1 month	The 6-week n-of-1 intervention supported by a mobile health (mHealth) app (n=105)	The control group (n=107)	Change in the PROMIS (Patient-Reported Outcomes Measurement Information System) pain-related interference 8-item short-form scale from baseline to 6 months.	Patient-reported pain intensity, overall health, analgesic adherence, trust in clinician, satisfaction with care, medication-related shared decision making,	Participant engagement and experience for the n-of-1 group only.	In this population of patients with CMSP, mHealth-supported n-of-1 trials were feasible and associated with a satisfactory user experience, but n-of-1 trial participation did not significantly improve pain interference at 6 months vs usual care.
Lambert et al [56]	2017	Australia	RCT	Mobile App	Patients with upper or lower limb musculoskeletal conditions	80	4 weeks	The intervention group received their home exercise programs on an app linked to the freely available website+supplementary phone calls and motivational text messages (n = 40)	The control group received their home exercise programs as a paper handout (n = 40)	Self-reported exercise adherence.	Functional performance, disability, patient satisfaction, perceptions of treatment effectiveness, and different aspects of adherence.		People with musculoskeletal conditions adhere better to their home exercise programs when the programs are provided on an app with remote support compared to paper handouts; however, the clinical importance of this added adherence is unclear.
Slater et al [91]	2020	Australia	Cohort	Mobile App	Young Australians with musculoskeletal pain.	15	3 months	Use of Digital Technologies (painHEALTH website and the iCanCope with Pain app) (n=15)	NA	Acceptability and need for adaptation of extant digital technologies			Leveraging extant digital tools, with appropriate user-informed adaptations, can help to build capacity tailored to support young people’s self-management of musculoskeletal pain.
