# Supplementary material for: Impact of 25 Years of Mobile Health Tools for Pain Management in Patients With Chronic Musculoskeletal Pain: Systematic Review
Source: J Med Internet Res. 2024 Aug 16;26:e59358. doi: 10.2196/59358 (PMC11364951; doi:10.2196/59358)
Supplement: Multimedia Appendix 8 [file jmir_v26i1e59358_app8.xlsx]

## Sheet: Sheet1
Reference	Year	Country	Study design	mHealth type	Targeting population	Sample size	Follow-up duration	intervention group (N)	control group (N)	primary outcome	Secondary outcome	Other outcomes	summary
Itoh et al [51]	2022	Japan	RCT	Mobile App	Patients with CLBP	99	12 weeks	Receiving education and exercise therapy using a mobile messaging app (n=48)	Receiving usual medical care with pharmacological treatment (n=51)	Pain intensity, work productivity,	Quality of life, fear of movement, and depression.		This study suggests that patient education and strengthening exercise therapy using a mobile messaging app may be useful for treating CLBP. This study does not reveal the effect of therapeutic interventions on CLBP on work productivity.
Anan et al [25]	2021	Japan	RCT	Mobile App	Workers either with neck/shoulder stiffness/pain or low back pain or both	94	12 weeks	An exercise-based artificial intelligence (AI)–assisted interactive health promotion system that operates through a mobile messaging app (the AI-assisted health program) for 12 weeks (n=48)	Usual care routines (n=46)	Subjective severity of the neck and shoulder pain/stiffness and low back pain	Subjective assessment of whether there was an improvement.		This study shows that the short exercises provided by the AI-assisted health program improved both neck/shoulder pain/stiffness and low back pain in 12 weeks.
Abadiyan et al [21]	2021	Iran	RCT	Mobile App	Patients with nonspecific neck pain	60	8 weeks	Group 1 (8-week global postural reeducation [GPR], + a smartphone app, n=20)	Group 2 (GPR alone, n = 20); Group 3 (the control group, n=20)	Pain during the last 24 h	Disability, quality of life, endurance, and posture.		When a workplace assessment and management could not be as part of any intervention, adding a smartphone app to GPR for NP may be an appropriate tool to administer a home and work exercise program resulting in elevating pain and disability, as well as improving forward head posture (FHP) and endurance.
Pach et al [68]	2022	Germany	RCT	Mobile App	Patients with chronic neck pain (CNP)	220	6 months	To practice app-based relaxation exercises (n=110)	Usual care and app for data entry only (n=110)	Mean neck pain intensity during the first 3 months	Neck pain based on weekly measurements, pain acceptance, neck pain–related stress, sick-leave days, pain medication intake, and adherence		The study app did not effectively reduce chronic neck pain or keep the participants engaged in exercising in a self-care setting.
Yamamoto et al [104]	2022	Japan	Pilot study	Mobile App	Patients with knee osteoarthritis (KOA)	20	12 weeks	Participants performed the exercises using the application for 12 weeks	NA	Adherence rates (the total number of exercise days/84 × 100%) and the number of special ideogrammatic icons on the home screen calendar.	Satisfaction, Japanese knee osteoarthritis measure (JKOM) score, short physical performance battery (SPPB) score, knee extension muscle strength (Nm/kg) and short test battery (STB) for locomotive syndrome (LS)		The adherence rate to the application was over 80%. Participants with knee osteoarthritis showed almost full satisfaction, reduced pain, and improved physical ability. Therefore, the use of this application provided a safe exercise program and maintained the exercise motivation of participants. Thus, it may be useful for unsupervised home exercise.
Marcuzzi et al [63]	2023	Norway	RCT	Mobile App	Patients with neck and/or low back pain	294	6 months	The App group: Receiving app-based individually tailored self-management support in addition to usual care (n=99)	The e-Help group: web-based nontailored self-management support in addition to usual care (n=98) and usual care group: usual care alone (n=97)	Change in musculoskeletal health measured by the Musculoskeletal Health Questionnaire (MSK-HQ) at 3 months	Change in musculoskeletal health measured by the MSK-HQ at 6 weeks and 6 months and pain-related disability, pain intensity, pain-related cognition, and health-related quality of life at 6 weeks, 3 months, and 6 months.		individually tailored self-management support delivered via an artificial intelligence–based app adjunct to usual care was not significantly more effective in improving musculoskeletal health than usual care alone or web-based nontailored self-management support in patients with neck and/or low back pain referred to specialist care.
Chhabra et al [37]	2018	India	RCT	Mobile App	Patients with CLBP	93	12 weeks	App group receiving Snapcare, in addition to the written prescription (n = 45)	The Conventional group receiving a written prescription from the Physician, containing a list of prescribed medicines and dosages, and stating the recommended level of physical activity (including home exercises)(n = 48)	Pain and disability for both the groups at baseline and at the end of 12 weeks	Daily physical activity (distance measured through an activity tracker built within the app) and progress in symptoms through the CSS (Current Symptom Score).		Health applications are promising tools for improving outcomes in patients suffering from various chronic conditions. Snapcare facilitated increase in physical activity and brought about clinically meaningful improvements in pain and disability in patients with chronic low back pain.
Yang et al [105]	2019	China	RCT	Mobile App	Patients with CLBP	8	4 weeks	SM + PT group: received self-management program through the use of an APP (n=5)	Control group received physiotherapy only (n=3)	Pain visual Analog Scale (VAS), Pain Self-Efficacy Questionnaire (PSEQ), Roland Morris Disability Questionnaire (RMDQ), and SF36.			This pilot study indicated that smartphone APPS-based self-management program appears to bring additional benefits to physiotherapy for patients with CLBP. Self-management is a potential approach for people with CLBP.
Vad et al [101]	2022	United States	Cohort	Mobile App	Patients with axial CLBP	75	3 months	The Back Rx app	NA	Back pain evaluated using the visual analog scale (VAS) for pain	Patient's functionality, the weekly pain medication intake	Patients’ adherence to the app, and the patients´ satisfaction rate.	The Back Rx app decreased pain and increased function in patients with discogenic axial CLBP compared to their baseline status.
Huber et al [50]	2017	Germany	Cohort	Mobile App	Patients with unspecific low back pain	180	12 weeks	The Kaia app	NA	Pain levels measured by NRS			This retrospective study showed that in a pre-selected population of app users, an app digitalizing multidisciplinary rehabilitation for the self-management of LBP reduced user-reported pain levels significantly. The observed effect size was clinically relevant.
Toelle et al [99]	2019	Germany	RCT	Mobile App	Patients with non-specific low back pain	101	3 months	The Kaia App (n=53)	Control treatment consisted of six individual physiotherapy sessions over 6 weeks and high-quality online education (n=48)	Pain symptoms, pain intensity	Functional ability and wellbeing (Hannover Functional Ability Questionnaire HFAQ), Graded Chronic Pain Scale (Graded Chronic Pain Scale GCPS), response rate	Concomitant pain medication, Kaia App activity, adherence	Our results indicate that the Kaia App as a multidisciplinary back pain app is an effective treatment in LBP patients and is superior to physiotherapy in combination with online education.
Dasa et al [42]	2022	United States	RCT	Mobile App	Patients with KOA	29	14 weeks	“Active NMES”: home-based NMES (two 20-minute daily sessions, 5 d/wk) with either the original device (n=21)	“Sham NMES”: home-based NMES (two 20-minute daily sessions, 5 d/wk) with a low-voltage version (n=8)	Patient-reported outcome measures included VAS, WOMAC,36 and a 7-point Patient Global Impression of Change (PGIC)		Patient's satisfaction	Applying NMES therapy for an additional 14 weeks (totaling 26 weeks) resulted in notable and clinically meaningful pain relief when patients were fully compliant with NMES.
Zhuo et al [107]	2021	Canada	Cross-sectional study	Mobile App	Patients with nonspecific low back pain	17	12 weeks	NA	NA	Pain (Numerical Rating Scale), function (Patient-Specific Functional Scale), disability (Roland Morris Disability Questionnaire), health-related quality of life (EQ-5D-5L), and physical activity (activity tracker and modified IPAQ)	Feasibility and convergent validity		The majority of participants were compliant with wearing the tracker, and demographic factors were not found to be predictors of adherence to wearing the device. However, there were poor correlations between the modified International Physical Activity Questionnaire Short Form (IPAQ-SF) and the activity monitor, demonstrating problems with convergent validity.
Øverås et al [20]	2022	Norway	Cohort	Mobile App	Patients with CLBP	461	9 months	Intervention arm: the SELFBACK system in addition to usual care (n=232)	Control arm: usual care only (n=229)	LBP-related disability (Roland Morris Disability Questionnaire, RMDQ)	Stress/depression/illness perception/self-efficacy/general health/quality of life/physical activity/global perceived effect
Alasfour et al [23]	2022	Saudi Arabia	RCT	Mobile App	Women with KOA	40	6 weeks	The app group receiving home exercise programs (HEPs) using an Arabic smartphone application called “My Dear Knee”(n = 20)	The paper group receiving HEPs as hand-outs (n = 20)	Self-reported exercise adherence	Arabic numeric pain rating scale, Five-times sit-to-stand test		A smartphone application with motivational and attractive features could enhance adherence to HEPs in this patient cohort.
Beresford et al [34]	2022	United States	Cohort	Mobile App	Musculoskeletal condition such as low back pain, neck pain, arthritis, sprains, strains, or similar overuse injuries that would benefit from PT or presented for postoperative rehabilitation	814	Average 44 days	Digital PT	NA	Pain levels, level of functional impairment			Digital PT was associated with clinically meaningful improvements in pain and function among a diverse set of participants.
Mbada et al [64]	2019	Nigeria	Pilot study	Mobile App	Patients with CLBP	54	8 weeks	Telerehabilitation-based McKenzie (TBMT)group performed in the home with the assistance of a mobile phone app (n=32)	Clinic-Based McKenzie Therapy (CBMT) group receiving the McKenzie extension protocol (n=24)	Pain intensity, back extensors muscles’ endurance,	Activity limitation, participation restriction, general health status	Cost-utility	Mobile-app platform of the McKenzie extension protocol has comparable clinical outcomes with the traditional clinic-based McKenzie Therapy, and thus is an effective supplementary platform for care of patients with low-back pain.
Rodriguez Sanchez-Laulhe et al [79]	2023	Spain	RCT	Mobile App	Patients with unilateral or bilateral hand OA	74	12 weeks	A home exercise program (4 times a week) over 12 weeks, delivered with the CareHand mobile app (n=66)	Usual care using a paper sheet that included pictures and explanations of exercises and dosage (n=57)	Self-reported hand physical function at 3- and 6-months postintervention	Self-reported measures of hand overall status, pain intensity and morning stiffness, and upper limb function		A mobile app-delivered intervention is effective for improving hand function, and better than usual care for upper limb function and pain. Further research is warranted to understand the impact of mobile health (mHealth) in people with hand OA. mHealth interventions are a feasible and secure multimodal delivery approach in older adults with hand OA in rural primary care setting
Weise et al [103]	2022	Germany	RCT	Mobile App	Patients with unspecific and degenerative back pain	213	12 weeks	The interventional group was provided access to the digital therapeutic on their mobile device (n=108)	The control group were assigned to receive physical therapy from a certified physiotherapist of their choice (n=105)	Self-reported pain intensity	Total pain scores and their changes during the study		The use of the app-based home exercise program led to a significant and clinically relevant reduction in pain intensity throughout the 12-week duration of the program. The intervention studied showed superior improvement in self-reported pain intensity when compared with the standard of care. Given the great demand for standard physiotherapy for unspecific and degenerative back pain, digital ther…
Sitges et al [88]	2022	Spain	RCT	Mobile App	Patients with nonspecific chronic low back pain (CLBP)	59	4 weeks	Self-managed intervention group with moble app (n=23)	Face-to-face intervention group, they met with the supervisor (n=27)	Electroencephalographic activity (at rest and during a modified version of the Eriksen flanker task) and heart rate variability (at rest), PPTs, and pressure pain intensity ratings	Pain, disability, psychological functioning (mood, anxiety, kinesiophobia, pain catastrophizing, and fear-avoidance beliefs), and cognitive performance (percentage of hits and reaction times)		Both intervention modalities increased mainly beta activity at rest and improved psychological functioning. Given the limitations of our study, conclusions must be drawn carefully and further research will be needed. Nevertheless, to the best of our knowledge, this is the first study reporting electroencephalographic changes in patients with CLBP after an mHealth intervention.
Sax et al [83]	2022	United States	RCT	Mobile App	Patients with KOA	156	12 weeks	A home-based NMES therapy (n=106)	A modified low-voltage NMES therapy (sham therapy) (n=50)	Percentage change from baseline (PCFB) in the Visual Analog Scale (VAS) pain	Knee pain measured by VAS, WOMAC Index, KOOS Joint Replacement, and isometric quadriceps strength test		Home-based NMES treatment resulted in a clinically meaningful reduction of knee pain, stiffness, and knee functional improvements at week 12 compared with sham NMES treatment.
Rughani et al [81]	2023	Norway	Cohort	Mobile App	Patients with CLBP	461	9 months	Usual care plus selfBACK app (n = 232)	Usual care (n = 229)	LBP-related disability (Roland–Morris Disability Questionnaire, RMDQ) over 9 months	Global perceived effect (GPE)/pain self-efficacy (PSEQ)/satisfaction/app engagement. Baseline depressive symptoms were measured using the patient health questionnaire (PHQ-8) and stress with the perceived stress scale (PSS).		The selfBACK app can improve outcomes even in those with high levels of depressive/stress symptoms and could be recommended for patients with LBP.
Arfaei Chitkar et al [27]	2021	Iran	RCT	Mobile App	Women KOA	64	2 months	Intervention group received mobile-app-based instruction coupled with routine cares (n=32)	Comparison group just received the routine cares (n=32)	Pain, stifness, and function of joints by WOMAC	SF-36		The use of mobile-app-based instruction can enhance the physical function and quality of life in patients with knee osteoarthritis
Rafiq et al [76]	2021	Malaysia	RCT	Mobile App	Overweight and obese patients with KOA	114	3 months	Rehabilitation group with mHealth (RGw-mHealth) to receive LLRP + instructions of daily care (IDC) combined with mHealth intervention (n=38)	Rehabilitation group without mHealth (RGwo-mHealth) to receive LLRP + IDC intervention (n=38); Control group (CG) to receive IDC intervention (n=38)	Knee pain symptoms assessed using the Western Ontario and McMaster Universities Osteoarthritis Index (WOMAC)	Mobility, functional activity, and ADL.		Reduction in knee pain, improvement in mobility, functional activity, and ADL were more among patients in the RGw-mHealth compared with the RGwo-mHealth or CG.
Osama Al Saadawy et al [67]	2021	Egypt	Cross-sectional study	Mobile App	Patients with bilateral OA and asymptomatic controls	32	NA	NA	NA	Joint position sense (JPS)			Smartphone application is a valid alternative to the isokinetic dynamometer in assessing JPS in patients with knee OA and asymptomatic controls.
Ackerman et al [22]	2017	Australia	Questionnaire	Mobile App	Younger people with OA	147	NA	NA	NA	Disease-related education and support services, as well as perceived usefulness and accessibility of delivery modes including group-based programs, online resources, telephone helplines, mailed information, social media, and mobile applications	Quality of Life, Kessler Psychological Distress, and Western Ontario and McMaster Universities Osteoarthritis Index (WOMAC)		These data highlight the value of mailed information and online education to younger people with OA and can be used to develop targeted resources for individuals of working age. Social media was not a highly valued source of disease-related education and support.
Hartmann et al [48]	2023	Germany	Cohort	Mobile App	Patients with CLBP	51	8 weeks	The intervention group with 8-week app-based exercise program (n=35)	A so-called rehabilitation sports group served as the control group (16)	Pain score using the NRS	Pain-related impairment in daily living, measured with the oswestry disability index (ODI)		The results shown here suggest that the use of digital AI-based exercise recommendations in patients with LBP leads to pain reduction and a reduction in pain-related impairments in daily living compared to traditional group exercise therapy.
Thiengwittayaporn et al [97]	2023	Thailand	RCT	Mobile App	Patients with KOA	82	4 weeks	The mobile application group (M-group, 44)	The handout group (H-group, 45)	Patient’s ability to correctly perform the three prescribed exercises	Clinical outcomes in terms of ROM, KOOS categories (symptoms, pain, activities of daily living, sports and recreation activities, and quality of life), and KSS categories (objective knee score, satisfaction, expectation, and functional activity)		With the better accuracy and outcomes for rehabilitation in the M-group than the H-group, we strongly recommend using our mobile application as a better alternative than handouts for exercises and information for patients with knee OA.
Krkoska et al [54]	2023	Czech Republic	Pilot study	Mobile App	Patients with non-Specific CLBP	27	18 weeks	Mobile app use	NA	Adherence and effectiveness		Patient-oriented and functional outcomes	This model of rehabilitation programme should be used in clinical practice, as its adherence and effectiveness seem noticeable.
Park et al [69]	2023	Korea	RCT	Mobile App	Patients with CLBP	100	NA	Digital application physical therapy (DPT) group: two days of Dr AI in addition to an initial in-person meeting with a physical therapist (n=50)	Conventional physical therapy (CPT)group (n=50)	Back pain intensity, limited functional ability, lower extremity weakness, radicular symptoms, limited range of motion (ROM), functional movement, quality of life, cost-effectiveness	Perceived transmission risk of COVID-19 and satisfaction results in 100 participants with low back pain (LBP)		Our results provide novel, promising clinical evidence that DPT was as effective as CPT in improving structural and functional impairment, activity limitation, and participation restriction. Our results highlight the successful incorporation of DPT intervention for clinical outcome measures, lower extremity strength, trunk mobility, ADL improvement, QOL improvement, and FMS in LBP.
Tripuraneni et al [100]	2021	Mexico	RCT	Mobile app and wearable sensors	Patients undergoing primary total knee arthroplasty (TKA)	337	8 weeks	Study group with a 2-week preoperative exercise regimen followed by a 6-week postoperative exercise regimen (n=153)	Control group with formal physical therapy [PT]) (n=184)	Patient-reported outcome measures (PROMs) of knee injury and osteoarthritis outcome scores, joint replacement (KOOS, JR), and EuroQol five-dimension five-level (EQ-5D-5L) along with range of motion (ROM)	Manipulation rates	Compliance	Postoperative outcomes including manipulation under anesthesia, ROM, and PROMs were not different when a smartwatch paired with a self-directed PT mobile application was compared with traditional formal PT. Surgeons can consider this an appropriate alternative to traditional PT programs after TKA.
Teepe et al [96]	2023	Germany	Cohort	Mobile App	Patients with unspecific and degenerative musculoskeletal pain	3629	12 weeks	The app automatically composes an individualized set of 4 exercises from a repository of 120 different exercises.	NA	Self-reported pain score, which was assessed with a verbal numerical rating scale	Self-reported function scores		This study presents postmarketing observational data from one of the first DiGAs for unspecific and degenerative musculoskeletal pain. We noted significant improvements in self-reported pain intensity throughout the observation period of 12 weeks, which reached clinical relevance.
Ramos et al [78]	2019	Brazil	Cross-sectional study	Mobile App	Patients with shoulder pain	25	1 week	NA	NA	Active joint repositioning tests of shoulder flexion and scaption and elbow flexion			The mobile app is a reliable tool and may be useful for assessing shoulder joint position sense mainly at 110° of flexion and for elbow between 50° and 110° of flexion in subjects with and without shoulder pain. Minimal detectable changes were demonstrated and may help clinicians to follow-up rehabilitation and researchers to interpret findings of studies.
Thongtipmak et al [98]	2020	Thailand	RCT	Mobile App	Patients with non-specific neck pain	100	20 minutes	The treatment groupconducted the exercise program via smartphone application for 15–20 minutes (n = 50)	The control group rested for 20 minutes (n = 50)	Pain intensity, muscle tension, pressure pain threshold (PPT), and cervical range of motion (CROM)		Quantitative and qualitative feedback by an acceptability survey and open-ended questionnaires.	The immediate effects showed statistically significant improvements in pain intensity, muscle tension, PPT, and CROM in the treatment group in comparison to the control group. NeckProtector can be an alternative treatment for neck pain self-management via smartphone application among smartphone users with neck pain.
Sandal et al [82]	2021	Denmark	RCT	Mobile App	Patients with CLBP	461	9 months	The intervention group to receive the selfBACK self-management support system in addition to usual care (n=232 )	The control group instructed to manage their LBP according to the advice or treatment offered by their clinician (n=229 )	Mean difference in RMDQ scores between the intervention group and control group at 3 months.	Average and worst LBP intensity levels, ability to cope as, fear-avoidance belief, cognitive and emotional representations of illness, health-related quality of life, physical activity level, and overall improvement		Among adults who sought care for LBP in a primary care or an outpatient spine clinic, those who used the selfBACK system as an adjunct to usual care had reduced pain-related disability at 3 months. The improvement in pain-related disability was small and of uncertain clinical significance.
Bailey et al [29]	2020	United States	Cohort	Mobile App	Patients with chronic musculoskeletal pain (CMP)	10264	12 weeks	A 12-week remotedigital care program (DCP) available through a mobile app incorporating education, sensor-guided exercise therapy (ET), and behavioral health support with 1-on-1 remote health coaching	NA	Pain measured by the visual analog scale (VAS)	Engagement levels, program completion, program satisfaction, condition-specific pain measures, depression, anxiety, and work productivity.		These results support the efficacy and scalability of a DCP for chronic low back and knee pain in a large, diverse, real-world population. Participants demonstrated high completion and engagement rates and a significant positive relationship between engagement and pain reduction was identified, a finding that has not been previously demonstrated in a DCP.
Lin et al [61]	2019	United States	Pilot study	Mobile App	Patients with CLBP	18	4 weeks	A 4-week auricular point acupressure intervention	NA	Pain intensity, pain interference with daily activity, sleep quality score, and medication usage	Feasibility and usability	System Usability Scale and adherence
Crawford et al [40]	2021	United States	RCT	Mobile App	Patients undergoing primary TKA and partial knee arthroplasty PKA	452	4 weeks	The treatment group were provided a smartwatch and smartphone application (n = 208)	The control group received the respective institution’s standard of care with formal physiotherapy (n = 244)	90-day knee range of movement, EuroQoL five-dimension five-level score, Knee Injury and Osteoarthritis Outcome Score for Joint Replacement (KOOS JR) score, 30-day single leg stance (SLS) time, Time up and Go (TUG) time, and need for manipulation under anaesthesia (MUA)			The use of the smartwatch/smartphone care platform demonstrated non-inferiority of clinically significant outcomes to traditional care models, while requiring significantly less postoperative physiotherapy and fewer emergency department visits. This platform could aid in decreasing postoperative costs, while improving patient engagement and communication with the healthcare team.
Pourahmadi et al [73]	2018	Iran	Cross-sectional study	Mobile App	Patients with non-specific neck pain	40	NA	NA	NA	Active craniocervical ROM (ACCROM) including flexion, extension, lateral flexion, and rotation.			Good intra-rater and inter-rater reliability was demonstrated for the goniometer and the iPhone app. The concurrent validity between the two instruments was high, with r valuesof ≥0.63. The magnitude of the differences between the UG and iPhone app values (effect sizes) was small, with Cohen d values of ≤0.17.
Lee et al [59]	2017	Korea	Cohort	Mobile App	Office Workers With Neck Pain	23	8 weeks	A self-classification algorithm implemented as a smartphone application, and conducted corresponding exercise programs (n=23)	NA	The visual analog scale (VAS), Neck Disability Index (NDI),	Medical Outcomes Study 36-Item Short-Form Health Survey (SF-36), Fear-Avoidance Beliefs Questionnaire (FABQ), and cervical ROM	Applicability outcomes included patient satisfaction and adherence	The smartphone-based exercise program with an embedded self-classification algorithm improves the pain intensity and perceived physical health of office workers with neck pain, although not enough to affect their mental and emotional states.
Peterson et al [72]	2018	United States	Case series	Mobile App	Patients with CLBP	3	12 months	NA	NA	Functional status was measured using the ODI, Low self-efficacy, Pain intensity ,		Adherence and feasibility	This case series describes the use of TR booster sessions and RPM in three patients with CLBP. The positive results suggest this approach may be helpful in improving long-term management of patients with CLBP but demand further investigation.
Skrepnik et al [89]	2017	United States	RCT	Mobile app and monitor	KOA patients treated with hylan G-F 20	211	90 days	Group A: Jawbone and OA GO with visible feedback (n=107)	Group B: Jawbone only with no visible feedback (n=104)	Mean change from baseline to day 90 in mobility as measured by steps per day	Mean percentage change from baseline in steps per day at each assessment visit (average of a 7-day period), and at day 90, mean percentage change from baseline in the 6-minute walk test (distance and pain assessed by the NPRS), patient and physician satisfaction with treatment, percentage change in Patient Activation Measure (PAM)-13 questionnaire score [30], percentage change in sleep captured b…	Treatment-emergent adverse events (TEAEs) were also assessed.	Use of a novel smartphone app in conjunction with a wearable activity monitor provided additional improvement on mobility parameters such as steps per day and pain with walking in the 6-minute walk test in patients with knee OA who were treated with hylan G-F 20.
Crawford et al [41]	2021	United States	RCT	Mobile App	Patients undergo a unilateral primary THA	265	90 days	Treatment group were provided with a smartwatch and smartphone application(n=167)	Control group received the institution’s standard of care(n=198)	Physiotherapy (PT) use, THA complications, readmissions, emergency department/urgent care visits, and physician office visit		Satisfaction scores for the procedure and the smartphone-based care system group were also recorded.	The use of the smartphone care management system demonstrated similar early outcomes to those achieved using traditional care models, along with a significant decrease in PT use. Noninferiority was demonstrated with regard to complications, readmissions, and ED and urgent care visits. This technology allows patients to rehabilitate on a more flexible schedule and avoid unnecessary healthcare visi…
Correia et al [39]	2019	Portugal	Pilot study	Mobile app and monitor	Patients admitted to hospital for primary TKA	59	6 months	A 8w digital intervention uses a motion tracker allowing 3D movement quantification, a mobile app and a Web portal (n=30)	Conventional face-to-face sessions (n=29)	Timed Up and Go score, and secondary outcomes were the Knee Osteoarthritis Outcome Scale (KOOS) score and knee range of motion.			The present study demonstrates that this novel digital intervention for independent home-based rehabilitation after TKA is feasible, engaging, and capable of maximizing clinical outcomes in comparison to conventional rehabilitation in the short and medium term; in addition, this intervention is far less demanding in terms of human resources.
Lee et al [58]	2017	Korea	Pilot study	Mobile App	Office workers with chronic neck pain and functional disability	20	8 weeks	The app-based exercise group conducted neck exercise through the mobile app in the workplace environment for at least 10–15 min/day, 2 days/week for 8 weeks (n = 11)	The control group received a brochure showing how to correct their posture themselves during the same period (n = 9)	Visual Analog Scale (VAS) for pain intensity; Neck Disability Index (NDI),	Functional disability; level of exercise adherence; maximal voluntary flexion/extension strength (MVFS/MVES); 36-Item Short-Form Healthy Survey (SF-36), for quality of life; and Fear-Avoidance Belief Questionnaire (FABQ).		An app-based neck exercise positively effects pain intensity, functional disability and partially improves muscle strength, SF-36 score, and FABQ score.
Hardt et al [47]	2018	Germany	RCT	Mobile App	Patients awaiting primary TKA for treatmenting primary end-stage OA	60	Mean 7 days	The training group postoperatively performed an app-based feedback-controlled active muscle training programme multiple times daily (n=33)	The control group follow standardized identical postoperative protocol and identical pain management (n=27)	Active range of motion (ROM) measured using a goniometer (Medigauge® Digital Protractor Goniometer for Medical applications, Taylor Toolworks LLC, Columbia, USA) and rounded to the next integer and pain at rest and in motion measured with the numeric rating scale (NRS) as 24-h summary, and (3) maximum knee strength as recorded by the GenuSport application	Passive ROM, three assessment tests (timed “Up and Go”, 10-m Walk Test, 30-s Chair Stand Test), and two scores [Knee Injury and Osteoarthritis Outcome Score (KOOS), Knee Society Score (KSS)] to evaluate function and patient reported outcomes		The use of an app-based feedback-controlled active muscle training programme can improve the clinical outcome after TKA, especially ROM and reduce pain. Clinically relevant is that the training programme could be considered an alternative to continuous passive motion after total knee arthroplasty.
Guetin et al [45]	2016	France	Cohort	Mobile App	Patients with different chronic pain conditions	53	20 minutes	The Music Care application is a receptive music intervention, allowing the patient to listen to a standardized musical sequence of 20 min in length (n=53)	NA	Pain intensity on a visual analogue scale (VAS) integrated within the application, with anchors at 0 (no pain) and 10 (most intense pain)	Anxiety and satisfaction with the intervention. the feasibility and general usability of the application		The use of the Music Care application within this setting proved good feasibility. The limitations of the present study and recommendations for future evaluations incorporating physiological outcome measurements are discussed.
Pourahmadi et al [74]	2021	Iran	Cross-sectional study	Mobile App	Patients with nonspecific CNLBP	15	NA	NA	NA	Active lumbar spine maximum flexion and maximum extension range of motion			The iHandy® Level application does not have sufficient validity for measuring active lumbar flexion ROM in CNLBP patients.
Shebib et al [86]	2019	United States	RCT	Mobile App	Patients with non-specific CLBP	117	12 weeks	A 12-week digital care program (DCP) (n=113)	Three digital education articles only(n=64)	Oswestry Disability Index, Korff Pain and Korff Disability		Understanding of LBP and reduction in back surgery interest	At 12 weeks, an intention-to-treat analysis showed each primary outcome—Oswestry Disability Index (p < 0.001), Korff Pain (p < 0.001) and Korff Disability (p < 0.001)—as well as each secondary outcome improved more for participants in the DCP group compared to control group. Surgical interest significantly reduced in the DCP group. Participants that completed the DCP had an average engagement, ea…
Suso-Ribera et al [94]	2020	Spain	RCT	Mobile App	Patients with CLBP	132	1 month	The daily ecological momentary assessment using the Pain Monitor app with (n = 43) and without alarms (n = 45)	A usual monitoring method according to the usual practice at the pain clinic and pain guidelines (n=44)	Pain severity and side effects of the medication	Fatigue, pain interference and mood states, namely depression, anxiety and anger		The clinicians were willing to use the app, especially the version with alarms. Conclusions. The use of apps may have some benefits in individual health care, especially when using alarms to tailor treatments.
Delgado et al [44]	2023	United States	Cohort	Mobile App	Patients with CMP including pain sites: “ankle,” “foot,” “hand,” “hip,” “knee,” “lower back,” “neck,” “shoulder,” “upper back,” and “wrist”.	3109	8-12 weeks	A mHealth-guided exercise therapy program (n=3109)	NA	Pain intensity was assessed via the app at baseline and at the beginning of each session using a numeric rating scale (NRS)	Quality of Life, Work Life, and Program Engagement		An mHealth exercise program was associated with significant decrease in pain and increased perceived benefits in a large population. These findings serve as preliminary findings of the feasibility for mHealth exercise interventions as scalable tools to improve chronic musculoskeletal pain outcomes.
Yeh et al [106]	2022	United States	Pilot study	Mobile App	Patients with CMP	37	1 month	Self-guided auricular point acupressure smartphone app (mAPA) instructed virtually on APA protocol in an approximately 15 min session (n = 14)	The in-person mAPA group received in-person APA training at the recruitment site for a similar timeframe (n = 12); the waitlisted education-enhanced control group(n = 11)	Physical function and pain intensity		Adherence, satisfaction, Qualitative Findings	The study findings indicate that participants effectively learned APA using a smartphone app, whether they were self-guided or received in-person training. They were able to self-administer APA to successfully manage their pain. Participants found APA to be valuable in their pain self-management and expressed satisfaction with the intervention using the app.
Kravitz et al [53]	2018	United States	RCT	Mobile App	Patients with CMP	215	1 month	The 6-week n-of-1 intervention supported by a mobile health (mHealth) app (n=105)	The control group (n=107)	Change in the PROMIS (Patient-Reported Outcomes Measurement Information System) pain-related interference 8-item short-form scale from baseline to 6 months.	Patient-reported pain intensity, overall health, analgesic adherence, trust in clinician, satisfaction with care, medication-related shared decision making,	Participant engagement and experience for the n-of-1 group only.	In this population of patients with CMSP, mHealth-supported n-of-1 trials were feasible and associated with a satisfactory user experience, but n-of-1 trial participation did not significantly improve pain interference at 6 months vs usual care.
Lambert et al [56]	2017	Australia	RCT	Mobile App	Patients with upper or lower limb musculoskeletal conditions	80	4 weeks	The intervention group received their home exercise programs on an app linked to the freely available website+supplementary phone calls and motivational text messages (n = 40)	The control group received their home exercise programs as a paper handout (n = 40)	Self-reported exercise adherence.	Functional performance, disability, patient satisfaction, perceptions of treatment effectiveness, and different aspects of adherence.		People with musculoskeletal conditions adhere better to their home exercise programs when the programs are provided on an app with remote support compared to paper handouts; however, the clinical importance of this added adherence is unclear.
Han et al [46]	2022	United States	Cohort	Mobile app and monitor	People with chronic pain	312	12 months	Group 1: a multidisciplinary pain program that included WHT use (n=105)	Group 2: the same program but without WHT (n=146); Group 3: patients receiving medical pain management without WHT (n=161)	Patient Health Questionnaire-9 (PHQ-9), numeric rating scale (NRS), Oswestry Disability Index (ODI) Neck, ODI Back, and morphine milligram equivalents (MME)	Opioid use and morphine milligram equivalents (MME)		Patients who used WHT as part of their pain management program demonstrated a willingness to do so for extended periods of time despite living with chronic pain and other comorbidities. Data trends suggest that WHT use may positively impact depression and prescribed medication. Additional research is warranted to investigate the potential of WHT to improve the negative consequences of chronic pai…
