# Supplementary material for: Impact of 25 Years of Mobile Health Tools for Pain Management in Patients With Chronic Musculoskeletal Pain: Systematic Review
Source: J Med Internet Res. 2024 Aug 16;26:e59358. doi: 10.2196/59358 (PMC11364951; doi:10.2196/59358)
Supplement: Multimedia Appendix 9 [file jmir_v26i1e59358_app9.xlsx]

## Sheet: Sheet1
Reference	Year	Country	Study design	mHealth type	Targeting population	Sample size	Follow-up duration	intervention group (N)	control group (N)	primary outcome	Secondary outcome	Other outcomes	summary
Ackerman et al [22]	2017	Australia	Questionnaire	Mobile App	Younger people with OA	147	NA	NA	NA	Disease-related education and support services, as well as perceived usefulness and accessibility of delivery modes including group-based programs, online resources, telephone helplines, mailed information, social media, and mobile applications	Quality of Life, Kessler Psychological Distress, and Western Ontario and McMaster Universities Osteoarthritis Index (WOMAC)		These data highlight the value of mailed information and online education to younger people with OA and can be used to develop targeted resources for individuals of working age. Social media was not a highly valued source of disease-related education and support.
Amorim et al [24]	2019	Australia	RCT	Web-based mobile App and monitor	Patients with chronic low back pain (CLBP)	68	6 months	A physical activity information booklet, plus one face-to-face and 12 telephone-based health coaching sessions (n=34)	Receiving the physical activity information booklet and advice to stay active (n=34)	Care-seeking, pain levels and activity limitation		Recruitment rate, intervention compliance, data completeness, and participant satisfaction	The health coaching physical activity approach trialed here is feasible and well accepted by participants and may reduce care-seeking in patients with low back pain after treatment discharge
Bailey et al [29]	2020	United States	Cohort	Mobile App	Patients with chronic musculoskeletal pain (CMP)	10264	12 weeks	A 12-week remotedigital care program (DCP) available through a mobile app incorporating education, sensor-guided exercise therapy (ET), and behavioral health support with 1-on-1 remote health coaching	NA	Pain measured by the visual analog scale (VAS)	Engagement levels, program completion, program satisfaction, condition-specific pain measures, depression, anxiety, and work productivity.		These results support the efficacy and scalability of a DCP for chronic low back and knee pain in a large, diverse, real-world population. Participants demonstrated high completion and engagement rates and a significant positive relationship between engagement and pain reduction was identified, a finding that has not been previously demonstrated in a DCP.
Bellamy et al [33]	2011	Australia	Cohort	Mobile App	Patients with OA undergoing hip or knee joint replacement	62	3-4 months	Osteoarthritis Index delivered by mobile phone (m-WOMAC)	NA	Validity, reliability, and responsiveness			There was close agreement and no significant differences between m-WOMAC and p-WOMAC scores. This study confirms the validity, reliability, and responsiveness of the Exco InTouch-engineered, Java-based m-WOMAC Index application. EDC with the m-WOMAC Index provides unique opportunities for using quantitative measurement in clinical research and practice.
Colomina et al [38]	2021	Spain	Cohort	Mobile app and monitor	Patients with OA undergoing primary hip or knee arthroplasty	69	3 months	mHealth-enabled Integrated care (IC) arm with a self-management app and a Fitbit Flex 2 digital activity tracker (n=39)	The usual care (UC) arm (n=30)	Intervention effectiveness (SF-12)	Use of health care resources after 6 months	Cost-effectiveness, based on the improvement in QoL relative to costs, assessed by means of the incremental cost-effectiveness ratio (ICER).	Chronic patients undergoing hip or knee arthroplasty can benefit from the implementation of patient-centered mHealth-enabled IC models aimed at empowering patients and facilitating transitions from specialized hospital care to primary care. Such models can reduce unplanned contacts with the health system and reduce overall health costs, proving to be cost-effective.
de Brito Macedo et al [43]	2020	Brazil	Cross-sectional Study	Mobile App	Patients with CLBP	40	1 day	NA	NA	Concurrent validity by the Intraclass Correlation Coefficients (ICC) and intrarater reliability	The mobile application may be considered a valid and reliable tool to assess thoracolumbar ROM for both asymptomatic and chronic low back pain subjects.
Guetin et al [45]	2016	France	Cohort	Mobile App	Patients with different chronic pain conditions	53	20 minutes	The Music Care application is a receptive music intervention, allowing the patient to listen to a standardized musical sequence of 20 min in length (n=53)	NA	Pain intensity on a visual analogue scale (VAS) integrated within the application, with anchors at 0 (no pain) and 10 (most intense pain)	Anxiety and satisfaction with the intervention. the feasibility and general usability of the application		The use of the Music Care application within this setting proved good feasibility. The limitations of the present study and recommendations for future evaluations incorporating physiological outcome measurements are discussed.
Hoogland et al [49]	2019	Netherlands	Cohort	Mobile app and monitor	OA patients undergoing total hip arthroplasty (THA)	30	6 months	12w home-based rehabilitation program driven by a tablet app and mobility monitoring (n=30)	NA	Feasibility and Patient Experience of a Home-Based Rehabilitation Program Driven by a Tablet App and Mobility Monitoring		Adherence	A home-based rehabilitation program driven by a tablet app and mobility monitoring seems feasible for THA patients. Adherence was good and patient experience was positive. The novel technology was well accepted. When the home-based rehabilitation program proves to be effective, it could be used as an alternative to formal physiotherapy.
Kerckhove et al [52]	2022	France	Pilot study	Mobile App	Patients with chronic pain	105	3m	Regular self-monitoring using an mHealth app (n=105)	NA	Feasibility and acceptability	Satisfaction surveys from both patients and physicians.		This work demonstrates that eDOL is highly feasible and acceptable for both patients with chronic pain and their physicians. It also shows that such a tool can integrate many parameters to ensure the detailed characterization of patients for future research works and pain management.
Lebleu et al [57]	2023	Belgium	Cohort	Mobile App	Patients with degenerative knee pain who utilized digital rehabilitation following TKA	127	1 year	The home-based digital intervention of exercise and education (n=127)	NA	The drop-out rate, complications and readmissions, PROMS, and satisfaction			personalized human-backed-up digital solutions can help to improve the rehabilitation journey of patients after TKA, lower healthcare-related costs by lowering the complication and readmission rate, and improve patient reported outcomes.
Lin et al [61]	2019	United States	Pilot study	Mobile App	Patients with CLBP	18	4 weeks	4-week auricular point acupressure intervention	NA	Pain intensity, pain interference with daily activity, sleep quality score, and medication usage	Feasibility and usability	System Usability Scale and adherence
Nordstoga et al [66]	2020	Norway	Cross-sectional Study	Mobile App	Patients with non-specific CLBP	16	NA	NA	NA	Usability and acceptability			This study has demonstrated that participants considered the SELFBACK app to be acceptable and usable and that they thought it would be useful for supporting self-management of LBP.
Pelle et al [71]	2021	Netherlands	Cohort	Mobile App	People withKOA and/or hip OA	214	6 months	intervention group of an RCT examining the effectiveness of the dr. Bart app (n = 214)	NA	The effectiveness of the dr. Bart app	The usability of the app measured using the System Usability Scale questionnaire (SUS)	Association between the intensity of use of the app and health care utilisation (i.e., consultations in primary or secondary health care) and clinical outcomes (i.e., self-management behaviour, physical activity, health-related quality of life, illness perceptions, symptoms, pain, activities of daily living)	More than one-third of people with knee/hip OA who started using the app, continued to use it up to 26 weeks, though usability could be improved. Patients appear to have preferences for goals related to physical activity and nutrition, rather than for goals related to vitality and education. We found weak/no associations between the intensity of use of the dr. Bart app and health care utilisation…
Peterson et al [72]	2018	United States	Case series	Mobile App	Patients with CLBP	3	12 months	NA	NA	Functional status was measured using the ODI, Low self-efficacy, Pain intensity ,		Adherence and feasibility	This case series describes the use of TR booster sessions and RPM in three patients with CLBP. The positive results suggest this approach may be helpful in improving long-term management of patients with CLBP but demand further investigation.
Pourahmadi et al [74]	2021	Iran	Cross-sectional study	Mobile App	Patients with nonspecific chronic low back pain (CLBP)	15	NA	NA	NA	Reliability and validity measuring active lumbar flexion-extension range of motion (ROM)			The iHandy® Level application does not have sufficient validity for measuring active lumbar flexion ROM in CNLBP patients.
Rabbi et al [75]	2018	United States	Pilot study	Mobile App	Patients with CLBP	10	5 weeks	Intervention group received generic recommendations from an expert for 2 weeks+MyBehaviorCBP recommendations for next 2 weeks (n=10)	Control group received generic recommendations from an expert for 2 weeks (n=10)	Feasibility of MyBehaviorCBP, which was measured by 3 factors: use, acceptability, and early efficacy			In the pilot study, MyBehaviorCBP’s automated approach was found to have positive effects. Specifically, the recommendations were actualized more, and perceived to be easier to follow. To the best of our knowledge, this is the first time an automated approach has achieved preliminary success to promote physical activity in a chronic pain context. Further studies are needed to examine MyBehaviorCB…
Ramkumar et al [77]	2019	United States	Pilot study	Mobile app and wearable sensors	OA patients undergoing primary TKA	25	3 months	Wearable knee sleeve paired mobile app use	NA	Validation was determined by acquisition of continuous data and patient tolerance at semistructured interviews 3 months after operation.			In this pilot study, we established the ability to remotely acquire continuous data for patients undergoing TKA, who found the application to be engaging. RPM offers the newfound ability to more completely evaluate the patients undergoing TKA in terms of mobility and rehabilitation compliance.
Rouzaud Laborde et al [80]	2021	United States	Pilot study	Mobile app and wearable sensors	Patients with KOA	28	2 weeks	Mobility monitoring (ROAMM) mobile app designed for smartwatches	NA	Satisfaction, usability, and compliance			Older adults with knee osteoarthritis positively rated the ROAMM smartwatch app and were generally satisfied with the device. The high compliance rates coupled with the willingness to participate in a long-term study suggest that the ROAMM app is a viable approach to remotely collecting health symptoms and behaviors for both research and clinical endeavors.
Støme et al [92]	2019	Norway	Pilot study	Mobile App	OA patients	12	12 weeks	12-week mixed-mode goal achievement plan with digital support based on preset goals, self-monitoring and individual feedback (n=12)	NA	Utility and usability were assessed via 10 weekly questions and adherence by fulfilment of predetermined tasks.	Acceptability was measured as the perceived degree of goal achievement using a validated habit questionnaire scaled from 0 to 100.		The high levels of acceptability, usability and utility support the feasibility of the personalised application Vett as a viable goal achievement tool.
Suso-Ribera et al [93]	2018	Spain	Cohort	Mobile App	Adults with heterogenous chronic pain	38	1 month	Pain Monitor App (n=38)	NA	Validity, Reliability, Feasibility, and Usefulness			Construct validity was revealed by moderate-to-strong correlations between app content and traditional measures. Feasibility was supported by high compliance (between 70% and 82%) and high acceptability and ease of use. The new assessment protocol in the app allows for an easy and rapid multidimensional assessment of chronic pain patients.
Svendsen et al [95]	2022	Denmark	Qualitative study	Mobile App	Patients with CLBP	26	Mean 42 minutes	NA	NA	Factors facilitating and limiting the implementation of selfBACK emerged			The high prevalence of LBP globally coupled with the advantages of providing help through an app offers opportunities to help countless people. A range of factors should be considered to facilitate implementation of self-management of LBP or similar pain conditions using digital health tools.
Vad et al [101]	2022	United States	Cohort	Mobile App	Patients with axial CLBP	75	3 months	The Back Rx app	NA	Back pain evaluated using the visual analog scale (VAS) for pain	Patient's functionality, the weekly pain medication intake	Patients’ adherence to the app, and the patients´ satisfaction rate.	The Back Rx app decreased pain and increased function in patients with discogenic axial CLBP compared to their baseline status.
Zhuo et al [107]	2021	Canada	Cross-sectional study	Mobile App	Patients with nonspecific low back pain	17	12 weeks	NA	NA	Pain (Numerical Rating Scale), function (Patient-Specific Functional Scale), disability (Roland Morris Disability Questionnaire), health-related quality of life (EQ-5D-5L), and physical activity (activity tracker and modified IPAQ)	Feasibility and convergent validity		The majority of participants were compliant with wearing the tracker, and demographic factors were not found to be predictors of adherence to wearing the device. However, there were poor correlations between the modified International Physical Activity Questionnaire Short Form (IPAQ-SF) and the activity monitor, demonstrating problems with convergent validity.
